# Supplementary material for: Effect of Physical Activity Interventions on Health Parameters in Children and Adolescents with Intellectual Disabilities: A Systematic Review
Source: Healthcare (Basel). 2024 Dec 3;12(23):2434. doi: 10.3390/healthcare12232434 (PMC11640914; doi:10.3390/healthcare12232434)
Supplement: Supplementary file 1 [file healthcare-12-02434-s001.zip]

Archive with 2 entries (2 files):
- PRISMA Abstract Checklist.pdf
- PRISMA_2020_checklist.pdf
